# Supplementary material for: Combination of Orai1 inhibitor CM5480 with specific therapy mitigates pulmonary hypertension and its cardiac dysfunction
Source: JCI Insight. 2025 Nov 10;10(21):e191780. doi: 10.1172/jci.insight.191780 (PMC12643499; doi:10.1172/jci.insight.191780)
Supplement: Supporting data values [file jciinsight-10-191780-s175.xlsx]

## Sheet: Figure 1
	Figure 1B					Figure 1C					Figure 1D					Figure 1E
	Control-Vehicle	Control-CM5480	MCT-Vehicle	MCT-CM5480		Control-Vehicle	Control-CM5480	MCT-Vehicle	MCT-CM5480		Control-Vehicle	Control-CM5480	MCT-Vehicle	MCT-CM5480		Control-Vehicle	Control-CM5480	MCT-Vehicle	MCT-CM5480
	29.2189	26.2798	73.9808	56.8926		89	91	73.4	100.01		67	74	22	53		33	26	78	46
	34.2518	30.4398	112.815	80.0765		86	100	47.77	70.2		66	80	26	52		34	20	74	48
	32.0555	30.086	84.2725	100.62		82	88	30.81	54.42		66	66	23	31		34	34	77	68
	27.6602	31.8171	85.5145	57.6206		124	61	44.87	81.22		79	61	17	47		21	39	83	52
	33.1145	27.9657	104.747	68.3259		106	87	48.6	79.78		64	75	37	58		36	25	62	42
	30.3926	26.1809	91.5783	41.9952		82	90.94	52	76.5		68			68		32			32
				75.6564				21.17
	Figure 1F					Figure 1G					Figure 1H					Figure 1I
	Control-Vehicle	Control-CM5480	MCT-Vehicle	MCT-CM5480		Control-Vehicle	Control-CM5480	MCT-Vehicle	MCT-CM5480		Control-Vehicle	Control-CM5480	MCT-Vehicle	MCT-CM5480		Control-Vehicle	Control-CM5480	MCT-Vehicle	MCT-CM5480
	0.328302	0.288789	1.00791	0.568869		0.3	0.28	0.43	0.43		5.05882	5.17647	7.03125	7.28125		37.545	32.6963	59.2167	51.4009
	0.398277	0.304398	2.36163	1.14069		0.31	0.25	0.6	0.33		5.42857	5.0303	11.9688	6.75		30.5675	29.9191	92.6669	68.674
	0.390921	0.341886	2.73523	1.84895		0.25	0.3	0.91	0.43		4.64706	5.91176		8.4375		29.0071		73.5875	41.5551
	0.223066	0.521592	1.90583	0.709439		0.26	0.27	0.89			4.36364	4.82353	12.875			31.9131	30.4445	78.068
	0.312401	0.321445	2.15529	0.856429		0.26	0.25	0.72	0.49		4.82353	4.91176		10.75		30.4872	32.2267	97.3105	43.4974
	0.370641	0.287892	1.76112	0.548957		0.27	0.24	0.67	0.48		4.6	4.20588	11.8333	10.1935				83.6529	61.9654
								0.71	0.33				11.625					83.6529	40.4015
								0.7	0.27				12.2903	5.15625				86.3446	36.3144
																		74.1101	35.1576
																		70.1679	39.6931
	Figure 1J					Figure 1K					Figure 1K					Figure 1L
	Control-Vehicle	Control-CM5480	MCT-Vehicle	MCT-CM5480		Control-Vehicle	Control-CM5480	MCT-Vehicle	MCT-CM5480		Control-Vehicle	Control-CM5480	MCT-Vehicle	MCT-CM5480		Control-Vehicle	Control-CM5480	MCT-Vehicle	MCT-CM5480
	101	108	12			81	79	22.449	57		19	21	77.551	43		19	21	77.551	43
	73	101	32			81	75	26	70		19	25	74	30		19	25	74	30
	79		32.38	68		81	67	14	65.0485		19	33	86	34		19	33	86	34
	95		24.19			72	70	26.5306	66		28	30	73.4694	29		28	30	73.4694	29
	66	70	43.97	63		75.5102		21	71		24.4898	15	73	44		24.4898	15	73	44
			39.96	80				27	56				79	40				79	40
			43	73				20.4082	60				79.5918					79.5918
			20	85
			20	88
				79
	Figure 1M					Figure 1N					Figure 1O
	Control-Vehicle	Control-CM5480	MCT-Vehicle	MCT-CM5480		Control-Vehicle	Control-CM5480	MCT-Vehicle	MCT-CM5480		Control-Vehicle	Control-CM5480	MCT-Vehicle	MCT-CM5480
	0.371733	0.302744	2.89584			0.350427	0.30212	0.84	0.55		4.9697	5.02941	5.45161	5.5
	0.418733	0.296229	2.43962	0.611104		0.348291	0.281746				5.43333	4.58065	9.58065	7.13333
	0.367178					0.312796	0.264117	0.84			4.4	4.67742	10.3548	4.83871
	0.335927		2.00801	0.690435		0.304147	0.276289	0.69	0.48		4.25806	4.32258	8.22581	4.64516
	0.461927	0.460381	3.70551	0.774567		0.297826	0.297414	0.65	0.37		4.56667	4.45161	9.7	4.34375
			3.5084	0.553445				0.67	0.46					4.74194
				0.427228				0.67	0.4
				0.399518				0.77	0.57
				0.502444
									0.37415
								0.617464	0.431452
								0.633136	0.374065
								0.564159	0.331034
								0.545966	0.303493
									0.325221

## Sheet: Figure 2
	Figure 2B					Figure 2C					Figure 2D					Figure 2E
	Control-Vehicle	Control-CM5480	MCT-Vehicle	MCT-CM5480		Control-Vehicle	Control-CM5480	MCT-Vehicle	MCT-CM5480		Control-Vehicle	Control-CM5480	MCT-Vehicle	MCT-CM5480		Control-Vehicle	Control-CM5480	MCT-Vehicle	MCT-CM5480
	30	30	21	34		2.36	1.73	4.24	2.44		3.37	3.72	4.96	3.61		29.9703	53.4946	14.5161	32.41
	34	34	16	37		2.85	1.3	3.08	2.17		3.26	1.9	4.9	3.53		43.2515	31.5789	37.1429	38.5269
	31	37	21	37		1.67	1.98	4.1	2.59		4.01	3.14	5.46	3.45		58.3541	36.9427	24.9084	24.9275
	30	32	11	23		2.06	1	4.17	2.87		3.76	2.04	4.85	4.7		45.2128	50.9804	14.0206	38.9362
	27	30	18	21		2.45	1.55	3	2.86		3.13	2.58	3.64	4.16			39.9225	17.5824	31.25
	25	32	23	28		1.73	1.26	2.19	2.08		3.13	3.04	3.84	4.63		44.7284	58.5526	42.9688	55.0756
			23	44				2.62	1.5				5.1	3.13				29.5775	52.0767
			21	28				3	2.08				4.26	3.24				38.349	35.8025
	Figure 2F					Figure 2G					Figure 2H					Figure 2I
	Control-Vehicle	Control-CM5480	MCT-Vehicle	MCT-CM5480		Control-Vehicle	Control-CM5480	MCT-Vehicle	MCT-CM5480		Control-Vehicle	Control-CM5480	MCT-Vehicle	MCT-CM5480		Control-Vehicle	Control-CM5480	MCT-Vehicle	MCT-CM5480
	0.85	0.95	1.72	1.2		51.33	48.2475	99.6322	76.6766		6.2724	7.21153	15.7317	10.4755		35.5755	36.875	41.048	39.7394
	1.27	0.73	1.24	1.36		68.9025	84.788	118.418	110.805		5.79138		15.3325	12.8678		39.6682	47.0229	44.6953	37.0909
	1.34	0.86	1.6	1.18		83.156	63.754	97.1991	93.507		8.95507	4.94713	12.765			47.01	37.3057	12.2867	51.8248
	1.02	1.09	2.24	1.2		57.1551	53.888	92.9147	88.4465		5.27277	3.96826	14.4813	11.8489		45.4273	60.6119	86.5772	23.1818
	1.31	0.9	1.65	1.54		49.265	57.936	131.885	71.7915		6.88858			11.5406		38.9503	52.3517	40.5357	60.8286
	0.95	1.15	2.09	1.95		45.355	47.938	120.547	75.7283		4.63027					44.7284	31.3758	34.3413	32.6007
			1.98	1.1				157.077	85.0197				18.7618	12.0353				25.8189	50
			1.41	1.13				107.632										9.28074	60.3774
	Figure 2J					Figure 2K					Figure 2L					Figure 2M
	Control-Vehicle	Control-CM5480	MCT-Vehicle	MCT-CM5480		Control-Vehicle	Control-CM5480	MCT-Vehicle	MCT-CM5480		Control-Vehicle	Control-CM5480	MCT-Vehicle	MCT-CM5480		Control-Vehicle	Control-CM5480	MCT-Vehicle	MCT-CM5480
	32	37				1.89	1.44	1.34	1.42		3.44	2.52	3.4	2.38		45.0581	42.8571	60.5882	40.3361
	25	30	21	16		1.38	1.6	1.83	2.37		3.47	3.35	3.52	3.27		60.2305	52.2388	48.0114	27.5229
	25	30	25	28		1.03	1.29	1.56	1.52		2.18	2.04	2.5	3.47		52.7523	36.7647	37.6	56.196
	35	30		30		1.4	1.7	1.46	1.53		2.63	3.28	3.25	2.5		46.7681	48.1707	55.0769	38.8
	35	30	23	28		0.91	1.22	1.27	1.02		1.81	2.33	3.11	1.17		49.7238	47.6395	59.164	12.8205
			21	28					1.66					2.26					26.5487
				30
			18					2.01	2.76				2.37	4.86				15.1899	43.2099
			18	18				2.69	1.73				4.58	2.6				41.2664	33.4615
			21	30				2.91	2.42				3.76	4.32				22.6064	43.9815
			18	27				2.44	1.7				4.62	2.94				47.1861	42.1769
			18	25				1.86	1.14				3.2	2.46				41.875	53.6585
			18	23				3.6	2.4				4.66	3.68				22.7468	34.7826
			18	27				1.88					2.97					36.7003
	Figure 2N					Figure 2O					Figure 2P					Figure 2Q
	Control-Vehicle	Control-CM5480	MCT-Vehicle	MCT-CM5480		Control-Vehicle	Control-CM5480	MCT-Vehicle	MCT-CM5480		Control-Vehicle	Control-CM5480	MCT-Vehicle	MCT-CM5480		Control-Vehicle	Control-CM5480	MCT-Vehicle	MCT-CM5480
	1.26	1.12	1.22	0.95		82.496	74.798	82.904	79.816		3.72154	4.98469	17.023	7.1977		49.3177	54.5139	22.0447	47.5655
	1.28	1.3	1.3	1.29		66.204	56.852	132.086			5.95206		13.0507	7.86161		63.964	27.1605	27.193	48.8571
	1.03	1	1.64	1.08		65.754	69.49	114.53	75.954		4.06372	5.94697	11.1651	7.44683		22.1729	33.3333	31.8707	39.4928
	0.96	1.2	0.99	1.3		57.264	64.542	88.622	85.958		6.55822	6.21093	7.657	10.7518		42.2111	43.0894	35.034	52.0548
	1.13	0.9	1.35	0.86			40.352	96.3	88.622			6.57273	15.1166	8.90783		40.9756	35.4962	41.3098	55.2311
				1.4			50.4	106.926	94.232				14.0408	7.37788				51.5152	55.2743
								85.102	58.776				14.6021	9.53958				15.5718
			1.28	1.28				101.498					16.3443	6.06347
			1.08	1.18					78.638					6.53355				28.6013	46.3327
			1.51	1.3					89.45									35.9023	35.4023
			1.25	1					68.612					8.16186				30.3614	40
			1.5	1.1					76.79									36.6864	40.4545
			1.19	1.15										7.57461				38.3929	26.2248
																			39.4495

## Sheet: Figure 4
Figure 4G
		MCT-Vehicle																																	MCT-CM5480
	1.8	0.967	1.344	3.164	0.437	3.05	1.074	3.173	2.183	6.983	4.52	0.653	0.459	0.831	1.458	0.266	0.723	1.191	1.9	4.553	2.105	1.06	1.744	0.65	1.773	0.64	2.054	1.064	0.887	0.451	6.271	2.541	1.319		1.422	0.827	0.278	2.883	1.538	1.982	3.248	0.419	1.188	0.311	0.808	1.165	1.635	0.395	0.327
	2	1.422	3.09	5.377	1.418	7.584	1.552	4.98	2.969	8.976	8.515	2.07	1.457	1.957	2.895	0.84	2.58	3.802	3.999	6.394	4.109	2.032	7.004	1.306	2.891	1.135	4.503	2.408	2.121	1.54	6.945	5.246	2.729		1.771	2.079	0.419	5.133	2.131	2.16	7.121	0.987	2.536	1.943	5.161	2.825	3.368	0.722	0.965
	2.2	4.021	3.744	11.587	2.408	11.004	4.195	5.319	4.261	13.732	8.137	3.391	2.923	4.085	8.676	1.478	5.421	5.825	6.095	7.712	6.833	5.117	12.111	2.758	4.368	3.04	8.503	5.983	4.545	2.693	10.157	11.836	4.496		2.567	5.485	0.757	5.277	2.64	2.4	12.424	1.7	4.644	4.475	8.708	5.041	8.217	1.736	2.186
	2.3	9.102	5.683	11.513	3.403	13.064	6.116	7.315	5.01	12.818	9.878	5.264	5.072	6.214	10.797	2.428	8.152	8.964	9.001	10.166	13.709	6.688	18.025	4.766	5.834	3.908	10.313	8.725	5.663	3.27	15.64	14.926	5.792		3.535	7.328	1.429	5.853	2.679	4.579	15.058	2.162	6.462	6.415	10.04	6.054	9.076	2.996	3.64
	Figure 4H				Figure 4J
	Control-Vehicle	MCT-Vehicle	MCT-CM5480		Control-Vehicle	MCT-Vehicle	MCT-CM5480
	4.81	32.5	4.44		5.749	5.739	5.746
	17.61	3.84	8.65		5.738	5.682	5.709
	32.1	8.47	1.72		5.563	5.573
	32.4	5.26	6.15			5.94
	10.47	2.39	16.24		5.644	5.794	5.829
	37	24.22	37.33		5.562	5.696	5.504
	10.92	10.92	12.73		5.578	5.637	5.638
	24.73	10.9	27.65		5.576	5.409	5.664
	12.31	32.25	27.78		5.5	5.702	5.59
	21.02	16.47	23.42		5.564	5.671	5.673
	22.95	27.75	22.22		5.431	5.66	5.699
	4.62	29.57	48.26		5.58	5.611	5.696
	2.49	29.38	24.43		5.679	5.654	5.631
	20.96	41.94	14.95		5.708	5.769	5.605
	40.67	17.38	18.97		5.665	5.756	5.548
	13.92	32.11	22.08		5.706	5.736	5.664
	20.21	15.25	26.11		5.882	5.741	5.758
	29.74	32.14	37.46		5.671	5.667	5.617
	46.86	26.87	63.43		5.702	5.741	5.842
	8.2	42.85	19.41		5.509	5.708	5.761
	8.99	43.26	24.3		5.806	5.653	5.571
		66.87	34.58		5.694	6.003	5.555
	19.25	51.3	13.45		5.615	5.731	5.514
	25.82	22.72	12.22		5.676	5.695	5.464
	15.02	23.18	45.26		5.536	5.696	5.183
	31.25	37.96	17.28		5.573	5.728	5.633
	15.42	35.57	31.09		5.568	5.75	5.613
	15.21	23.99	43.03			5.617	5.6
		42.82	60.52			5.439	5.587
		66.21				5.705
		55.07				5.692
		19.37				5.996
[truncated: 50 more columns]

## Sheet: Figure 5
	Figure 5 B, left panel			Figure 5 B, right panel			Figure 5C			Figure 5D			Figure 5E			Figure 5F
	siControl	siOrai1		siControl	siOrai1		siControl	siOrai1		siControl	siOrai1		siControl	siOrai1		siControl	siOrai1
	1.67722	1.51406		1.32	1.16		497.637	294.444		100	84.8382		100	90.2374		97.42	72.71
	1.69386	1.05783		2.03	1.36		412.664	393.414		100	70.7868		100	84.9725		116.13	105.52
	1.67133	1.72419		1.51	0.99		1293.58	214.544		100	90.746		100	85.9855		128.03	103.06
	1.5364	0.957143		1.66	1.28		810.323	765.89		100	85.2443		100	96.2575		117.62	76.36
	1.51263	1.47722		1.91	0.5		954.771	624.665		100	55.2505		100	48.3459		101.58	122
	0.963333	1.20125		2.05	0.78		725.011	682.026		100	76.8337					116.15	117.5
				1.36	0.41					100	50					105.16	109.89
										100	35					95.81	102.23
	Figure 5G			Figure 5H			Figure 5I			Figure 5J
	siControl	siOrai1		siControl	siOrai1		siControl	siOrai1		siControl	siOrai1
	1.8	7.13		0.7	1.43		1.1	2.26		1.1	1.14
	1.8	7.19		0.7	5.66		0.6	4.56		1.1	1.13
	0.4	28.55		0.2	2.92		1.1	2.23		0.6	1.15
	1.8	7.13		2.9	5.72		1.1	2.24		1.1	1.13
	0.9	3.46		2.8	2.82		0.3	0.56		0.6	1.12
	0.4	1.76		0.4	1.4

## Sheet: Figure 6
	Figure 6A, left panel			Figure 6A, right panel			Figure 6B			Figure 6C
	siControl	siOrai1		siControl	siOrai1		siControl	siOrai1		siControl	siOrai1
	2.75601	1.67925		0.323649	0.205932		2.31145	1.35955		64.9	63.8
	1.16807	1.68486		1.17587	1.03925		0.213574	0.227938		61.01	70.38
	0.924065	1.29558		0.411492	0.506642		0.35101	0.213205		73.61	61.81
	3.69736	1.27498		8.48434	8.75715		0.406739	0.443991		66.41	40.77
	7.16094	3.91396		4.04352	4.01812		0.123545	0.0949651		57.8	47.02
	5.3443	5.25936					0.108675	0.106889
	Figure 6D, left panel			Figure 6D, right panel			Figure 6E, left panel			Figure 6E, middle panel			Figure 6E, right panel
	siControl	siOrai1		siControl	siOrai1		siControl	siOrai1		siControl	siOrai1		siControl	siOrai1
	1.32384	1.69444		1.81903	2.51951		0.969223	0.318333		1.54125	1.94741		1.15086	1.07064
	0.320744	0.682023		0.507667	1.03412		0.492453	0.274572		1.31926	1.80124		0.430952	0.63239
	0.86295	1.14841		0.689102	0.949369		0.421329	0.186635		1.207	1.50583		0.313756	0.413978
	0.644702	0.409401		1.22219	0.539667		0.458115	0.197591		1.45135	0.876341		0.754184	0.731155
	1.37162	0.859489		0.888983	0.481717		0.558733	0.384472		2.71788	1.4343		0.865103	1.0022
	2.06847	2.02587		0.990359	0.973437		0.762428	0.746061		2.41919	2.34054		0.447573	0.832616
	Figure 6F			Figure 6G			Figure 6H				Figure 6I			Figure 6J
	siControl	siOrai1		siControl	siOrai1		DMSO	Sildenafil	Ambrisentan		DMSO	Bimagrumab		DMSO	Imatinib
	1.0203	1.11505		0.185169	0.217753		1.04913	1.39002	1.07498		0.894371	0.597619		11.45	10.52
	0.58383	0.745244		0.268616	0.347887		1.22623	1.39572	1.07568		0.313669	0.299373		8.46	7.47
	0.50856	0.690286		0.390058	0.429742		0.802562	1.08999	1.04051		0.469388	0.611707		9.33	9.12
	0.767186	1					1.06341	1.59584	1.31636		0.919971	0.745494		9.68	5.66
	0.70687	1.12267					1.00071	1.28139	1.44425		0.806259	0.416406

## Sheet: Figure 7
	Figure 7B								Figure 7C								Figure 7D
	Control	MCT-Vehicle	MCT-Ambrisentan+vehicle	MCT-Ambrisentan+CM5480	MCT-Sildenafil+vehicle	MCT-Sildenafil+CM5480			Control	MCT-Vehicle	MCT-Ambrisentan+vehicle	MCT-Ambrisentan+CM5480	MCT-Sildenafil+vehicle	MCT-Sildenafil+CM5480			Control	MCT-Vehicle	MCT-Ambrisentan+vehicle	MCT-Ambrisentan+CM5480	MCT-Sildenafil+vehicle	MCT-Sildenafil+CM5480
	32.3926	73.9808	70.6573	39.8342	88.1312				82	73.4							0.370641	2.36163	0.947149	0.674767	1.70764	0.6183
	27.6602	112.815		41.4982		53.6932			124	47.77	74.6		51.61				0.223066	2.73523		1.69172
	33.1145	84.2725	70.3711		53.2523	44.8943			106	30.81		61.5		86.84			0.312401	1.90583	1.87157	0.407518	0.780711
	31.2518	85.5145	79.6934	37.9807	69.6712				86	44.87	37.6	44.4	68.21				0.398277	2.15529	1.48405	0.54207	1.77461	0.40898
	29.2189	104.747	95.3233	40.0307	53.049	47.8916			89	48.6	53.7	93.2	39.26				0.328302	1.76112			1.10657
	32.0555	91.5783	69.8099	38.3571		31.0623			82	52		71.7	47.94	117.1			0.390921		2.94557
			47.6842		65.9309	29.9849				21.17	23.7									0.764801	1.74098	2.01759
			39.37	47.663									37.87					2.53753
		96.1724	49.5349	49.9302	104.104	72.1297						75.67		43.37				1.91958
		86.9568	53.7231			73.0223				37.9											2.89822	1.19046
			75.1254		66.6815	67.9059				45.3								4.28793				2.59128
		69.4644	67.6851	78.3513	88.4666	82.6645					24.3	61.14	35.92	60.59				1.31598			1.72081	1.478
		76.1953	65.4453							16.2	53.51			28.18			0.35	4.73286			1.84421
		88.0785								57.9	45.23		38.75	55.93			0.32
										18.61	41.9	51.97	47.97				0.42	1.42606
																	0.28	5.0386
		79.9023								56.03									2.03847	0.816654
		103.392								20.52									1.40395
																		2.18353	1.49646
																		4.99384	1.56194	1.50763
		81.1181								37.15								1.94354
										66.23
		83.7967								16.78								1.69023
		84.9912								43.73
		93.3441								47.5
		80.286
		80.8988
	Figure 7E								Figure 7F								Figure 7G left panel
	Control	MCT-Vehicle	MCT-Ambrisentan+vehicle	MCT-Ambrisentan+CM5480	MCT-Sildenafil+vehicle	MCT-Sildenafil+CM5480			Control	MCT-Vehicle	MCT-Ambrisentan+vehicle	MCT-Ambrisentan+CM5480	MCT-Sildenafil+vehicle	MCT-Sildenafil+CM5480			Control	MCT-Vehicle	MCT-Ambrisentan+vehicle	MCT-Ambrisentan+CM5480	MCT-Sildenafil+vehicle	MCT-Sildenafil+CM5480
	0.268781	0.43							46	104	60.3125	93.7931	130.294	81.1765			80	34	70	72	58.5859	75
	0.262774	0.6	0.33391	0.468966	0.744538	0.416918			43.6364	104.667	106.667	60	90	70.8824			79	45	35	65	58	73
	0.259905	0.91	0.650407	0.368852	0.472952	0.355982			48.2353	106.765	97.1429	96.3333	82.2222	70.8824			78	35	22.7723	71	64	57
	0.31457	0.89	0.705394	0.466129	0.496644	0.50104			54.2857	105.152	82.7273	66.25	102.727	87.8788			75	48	41	68	49	71.7172
	0.298611	0.72	0.623288	0.353333	0.581475	0.395095			50.5882	85.9375	101.562	55.6667	78.2857	53.3333				27.451	23	63	50	72
	0.254839	0.67	0.617871	0.377828	0.389758	0.261516			46.4706	113	103.03	53.871	109.429	66.4706				32	54	62		64
		0.71	0.640301	0.367033	0.56994	0.385666				85.4545	94.6875	62.7586	98.8235	65.4545				34
		0.7	0.664474	0.451613	0.585366	0.326778					63.125	55	117.429	124.324
			0.445916	0.384615	0.587983	0.762852				74.8485				96.8571
						0.489177				114.706
		0.602317								72.6471	106	57.6667	97.6667	97.0968			Figure 7G right panel
		0.725173	0.75895	0.330784	0.631466	0.557407				90.5714	115	126.774	112	89.3333			Control	MCT-Vehicle	MCT-Ambrisentan+vehicle	MCT-Ambrisentan+CM5480	MCT-Sildenafil+vehicle	MCT-Sildenafil+CM5480
		0.836406	0.643657	0.740113	0.844221	0.576344				104.706	121.613	63.6667	100	90.9677			20	66	30	38	50	25
		0.667308	0.748016	0.356343	0.635965	0.503571				128.529	112.258	107.742	101.333	97.7419			21	55	65	28	41.4141	27
		0.739247	0.735729	0.619666	0.61167	0.714623				98.5294	92						22	65	46	35	42	43
		0.583477	0.581053							103.235							25	52	77.2277	29	36	28.2828
		0.724936								67.5								72.549	59	32	51	28
																		68	77	37		36
		0.434859								127.667								66
		0.683012								127.097
		0.54646								139.677
		0.457431								83.3333
		0.576052								103.667
		0.662121
		0.543831
		0.641682
		0.884527
		0.753346
		0.711002
		0.603865
		0.634694
		Figure 7H
		Control	MCT-Vehicle	MCT-Ambrisentan+vehicle	MCT-Ambrisentan+CM5480	MCT-Sildenafil+vehicle	MCT-Sildenafil+CM5480			Figure 7I
		52	134.854	87.918	107.154	77.914	98.516			Control	MCT-Vehicle	MCT-Ambrisentan+vehicle	MCT-Ambrisentan+CM5480	MCT-Sildenafil+vehicle	MCT-Sildenafil+CM5480
		70	101.805		94.596	84.512				6	13.3876	18.8636	17.0522	9.82103	11.98
		85	108.193	86.106	111.7		61.878			6	15.7737	14.6896	16.0022	14.7665	10.2937
		80	99.262		95.512	88.11	98.482			9	17.4119	16.1422	15.8918		9.04745
			163.363	97.302	74.924	106.24				5	13.9128	18.5482	8.07634	10.7086	9.90643
			98.348	104.702	80.375	103.148	69.0933				19.0469	11.1695	8.29269	10.8193	9.00159
					82.512	86.342	91.376				21.6967	12.5627	11.3596	11.9868	8.04241
												13.5886		8.73553	14.7877
			126.438										10.6169
											21.3001
												10.6301	7.07195
											13.0712	14.0335	11.468	15.3213	9.82037
			90.558	97.072	75.872	127.1	85.908				13.9909	15.3927
			109.05	131.566	112.944		97.072				17.045	16.2619			17.1681
			142.988	111.676	82.8875		83.612				10.4066
				109.83							12.185
											15.8696
			99.6322								19.9363
			118.418
			97.1991
			92.9147
			131.885
			120.547
			157.077
			107.632
			145.812
			148.472
			135.07

## Sheet: Figure 8
	Figure 8A			Figure 8C			Figure 8D
	Control	PVOD		Control	PVOD		Control	PVOD
	0.7	2.9		1.86	3.67		1.31	3.2
	1.3	1.9		1.72	2.18		1.39	1.43
	1	3.1		1.56	4.1		0.82	2.55
	1.8	2.8		1.5	2.36		0.87	2.36
		3.5		2.301	7.008		0.72	1.55
		4.1
		2.1
		1.8

## Sheet: Supplemental Table 1
	PAAT			RVET			VTI PA			RV thickness (mm)			RV esD
	MCT-Vehicle	MCT-CM5480		MCT-Vehicle	MCT-CM5480		MCT-Vehicle	MCT-CM5480		MCT-Vehicle	MCT-CM5480		MCT-Vehicle	MCT-CM5480
	28	25		69	78		4.4	8.1		1.9	1.2		2.06	3
	23	30		78	80		5.8	5.1		1.7	1.2		2.64	2.1
	25	25		78	74		5.2	4.6		1.27	1.34		2.54	3.1
	23	30		76	81		5.2	4.9		1.51	1.64		1.65	2.72
	18	30		71	87		3.5	6.5		1.76	1.6		1.17	2.01
	28	32		71	83		4.5	7.1		1.2	1.28		2.9	1.3
	23	30		62	78		3.4	5.3		1.76			2.38	2.74
	28	25		55	71		1.8	5.1		1.39	1.1		3.01	2.6
	RV edD			RV FS %			RVSP (mmHg)			Min dP/dt (mmHg/s)			Max dP/dt (mmHg/s)
	MCT-Vehicle	MCT-CM5480		MCT-Vehicle	MCT-CM5480		MCT-Vehicle	MCT-CM5480		MCT-Vehicle	MCT-CM5480		MCT-Vehicle	MCT-CM5480
	3.55	3.71		41.9718	19.1375		98.605	65.415		-3289.53	-3238.87		3859.95	3502.16
	3.45	3		23.4783	30		88.5707	60.8763		-3073.74	-3334.01		3705.23	3094.98
	3.11	3.9		18.328	20.5128		77.7753	62.5567		-3851.93	-2844.06		3856.55	3413.13
	3.88	3.83		57.4742	28.9817		76.2867	44.9078		-3781.98	-2582.37		4189.59	2748.88
	4.16	3.52			42.8977		92.8917	56.0262		-4231.52	-3390.14		4276.13	2614.68
	4.74	2.96		38.8186	56.0811		112.977	55.5188		-4112.52	-2890.57		4061.39	2842.74
	3.13	4.23		23.9617	35.2246		101.307	64.5017		-4032.54	-2969.05		3131.08	2665.56
	4.36	3.8		30.9633	31.5789			52.6795			-3106.73			2893.96
	Contractility Index (1/s)			Cardiac output (ml/min)			RVSP/CO			Fulton index			RV/ tibia lenght
	MCT-Vehicle	MCT-CM5480		MCT-Vehicle	MCT-CM5480		MCT-Vehicle	MCT-CM5480		MCT-Vehicle	MCT-CM5480		MCT-Vehicle	MCT-CM5480
	98.9132	137.475		72.46	67.75		1.36082	0.965535		0.44	0.36		8.41935	7.1
	81.5764	118.27		18.65			4.7491	1.67243		0.45	0.29		9.3871	5.39394
	129.284	83.409		64.05	58.64		1.21429	1.06679		0.49	0.33		8.39394	5.90323
	129.482	151.543		72.4	99.23		1.05368	0.452563		0.46	0.4		8	8.40625
	129.146	148.099		54.23	74.72		1.71292	0.749815		0.37	0.36		6.9	7.22581
	82.3455	128.25		34.02	53.49		3.3209	1.03793		0.39	0.27		7.73333	4.5
	89.8218	119.11		42.76	68		2.3692	0.948554		0.64	0.29		10.2581	5.90323
		133.741			73.78			0.714008		0.76	0.31		11.5312	5.33333
	RA/LA			RA/total weight			Carotid artery mean Pressure (mmHg)			VTI Aorta			LV edD
	MCT-Vehicle	MCT-CM5480		MCT-Vehicle	MCT-CM5480		MCT-Vehicle	MCT-CM5480		MCT-Vehicle	MCT-CM5480		MCT-Vehicle	MCT-CM5480
	2.5625	2.4		0.18552	0.231884		100.344			5.9	6.3		5.09	6.46
	4.52381	2.36842		0.405983	0.1875			106.22		4.1	5		6.3	6.9
	5.66667	2.5		0.481132	0.233051		107.418	61.4761		3	6		6.55	5.2
	3.32143			0.430556			86.3183	94.535		4.4	6.4		6.05	6.17
	2.59259	2.91667		0.304348	0.297872		92.2426	96.9804		4.6	6.2		4.96	6.7
	4.15	2.73913		0.415	0.285068		83.1279	75.4624		6.2	7		6.18	6.97
	2.72727	1.65217		0.275229	0.171171		88.7398	105.793		5.8	5.8		5.12	6.22
	5.58824	1.36364		0.452381	0.131004			94.8301		3	7.3		4.87	6.3
	LV esD			LV FS (%)			E/A			LV thickness (mm)			LV/Tibia lenght
	MCT-Vehicle	MCT-CM5480		MCT-Vehicle	MCT-CM5480		MCT-Vehicle	MCT-CM5480		MCT-Vehicle	MCT-CM5480		MCT-Vehicle	MCT-CM5480
	3.18	3.71		37.5246	42.5697		1.52	1.9		1.1	1.03		19.2903	19.8333
	5.24	4.4		16.8254	36.2319		2.07	1.85		1.03	1.18		20.7097	5.39394
	3.48	3.7		46.8702	28.8462		0.67	1.95		1.38	1.22		17.1818	17.7097
	4.14	3.25		31.5702	47.3258		1.29	2.1		1.5	1		17.5	20.9688
	3.69	4.4		25.6048	34.3284		2.3	1.78		1.4	1.03		18.9	20
	3.59	3.41		41.9094	51.076		1.47	1.73		1.2	1.2		19.8333	16.8333
	2.82	3.92		44.9219	36.9775		0.72	2.2		1	1.41		16	20.3871
	2.42	3.2		50.308	49.2063		1.53	1.87		1.2	1.4		15.1875	17.2333
	Pulmonary vessels occlusion (%)			Cardiomyocyte CSA (μm2)
	MCT-Vehicle	MCT-CM5480		MCT-Vehicle	MCT-CM5480
	73.1257	39.4496		126.432	86.3135
	73.2565	50.0065		113.556	66.3199
	46.3838	71.5765		99.4465	97.6739
	36.4936	31.4376		144.917	67.7887
	56.7457	50.0065		123.007	100.624
	54.5038	36.022		127.741	106.686
		30.363		112.358	101.581
	56.0794	37.1412
		36.1931

## Sheet: Supplemental Figure 1
	FIGURE A % of Δ peak SOCE (340/380) - Control-hPASMCs										FIGURE B % of Δ peak SOCE (340/380) - PAH-hPASMCs
	0	100	100	100	100	100	100	100			0	100	100	100	100	100	100	100
	1e-07	92.7135	83.3366	74.5645	65.2374	98.041	93.003	88.0373			1e-07	99.8086		110.15	87.0505	108.407	106.327	93.6125
	5e-07	83.6771	77.5871	77.2358	73.0254	63.0446	70.4877	89.481			5e-07	88.3449	52.9121	91.6925	39.3559	88.7737	103.758	105.1
	1e-06	71.5822	77.0012	33.7228	49.8596	71.0791	69.3254	38.08			1e-06		29.8501	17.6413	40.0195	78.9331	62.9506	75.2065
	2.5e-06			11.1772	3.89848	42.5924	30.2694	45.0311			2.5e-06			22.3684	7.23972	17.6973	15.9404
	5e-06			17.7359	16.6289	37.2544	20.4259	29.5248			5e-06			30.0439	8.02402	16.986	24.1344	9.67453

## Sheet: Supplemental Figure 2
	FIGURE B					FIGURE C					FIGURE D
	Control-Vehicle	Control-CM5480	MCT-Vehicle	MCT-CM5480		Control-Vehicle	Control-CM5480	MCT-Vehicle	MCT-CM5480		Control-Vehicle	Control-CM5480	MCT-Vehicle	MCT-CM5480
	69	80	78	97		7	8.4	3.6	5.1		2463.92	2276.08	3028.31	3454.36
	74	74	71	85		7.4	6.8	2.5	6.6		2853.26	2950.06	4272.28	3980.32
	80	62	48	87		5.9	6.5	1.4	4		2425.71	2756.95	3955.09	3047.73
	80	80	63	57		5.8	7.4	2.5	1.5		2620.35	2201.81	3826.56	2931.99
	71	78	46	71		7.5	6.2	2.8	4.3		2630.1	2114.15	4604.86	3543.71
	69	85	62	76		6.2	8.2	3.3	3.3		2479.75	2086.95	3764.91	2987.34
			57	74				2.2	5.9				3940.45	3365.33
			62	90				2	5.3
	FIGURE E					FIGURE F					FIGURE G
	Control-Vehicle	Control-CM5480	MCT-Vehicle	MCT-CM5480		Control-Vehicle	Control-CM5480	MCT-Vehicle	MCT-CM5480		Control-Vehicle	Control-CM5480	MCT-Vehicle	MCT-CM5480
	-2392.56	-2212.75	-3298.86	-3284.57		180.093	164.08	131.099	149.73		370.461	329.597	415.593	420.763
	-2547.3	-2910.82	-4133.11	-3942.17		185.246	240.799	79.8463	124.136		355.162	443.164	344.241	384.467
	-2358.94	-2670.5	-3636.66	-3215.64		139.217		108.011	102.372		302.32	463.203	291.178	386.523
	-2574.38	-2227.1	-3606.91	-3067.37			185.665	120.098	135.05		328.627	244.179	434.153	377.239
	-2431.86	-2098.25	-4194.89	-3700.55		146.928	208.485	119.618	137.794		323.01	320.669	410.321	383.732
	-2469.97	-2195.75	-3907.49	-2876.7		187.735	191.347	114.134	152.366		411.86	355.719	397.859	309.574
			-3970.17	-3508.74				96.113	120.409				309.475	356.473
	FIGURE H					FIGURE I					FIGURE J
	Control-Vehicle	Control-CM5480	MCT-Vehicle	MCT-CM5480		Control-Vehicle	Control-CM5480	MCT-Vehicle	MCT-CM5480		Control-Vehicle	Control-CM5480	MCT-Vehicle	MCT-CM5480
	106.461	91.1726	94.693	99.3376		4.7	7.6	5.1	7.4		6.69	6.4	4.58	6.14
	100.57	132.291	80.5466	76.4673		7.4	8.6	2.8	5.6		6.63	6.55	4.43	5.5
	95.6043	104.36	63.7742	69.966		6.6	4.1	5.1	4.6		6.02	7.72	2.93	5.48
	106.779	97.6682	77.1675	102.253		8.5	6.3	3.3	4.7		6.67	5.23	1.49	2.2
	98.0053	95.1228	78.3325	108.159		6.8	6.2	5.6	6.1		7.24	4.89	5.6	5.31
	82.7529	105.251	96.3065	110.803		7.5	6.4	6	5		3.13	5.96	4.63	5.46
								3.9	5.9				5.19	6.4
								4.5	6.8				4.31	5.3
	FIGURE K					FIGURE L					FIGURE M
	Control-Vehicle	Control-CM5480	MCT-Vehicle	MCT-CM5480		Control-Vehicle	Control-CM5480	MCT-Vehicle	MCT-CM5480		Control-Vehicle	Control-CM5480	MCT-Vehicle	MCT-CM5480
	4.31	4.04	2.7	3.7		1.9	1.79	1.67	2.38		1.4	1.56	1.8	1.32
	4	3.47	2.45	3.46		1.57	1.33	1.63	1.71		1.15	1.32	1.44	1.81
	3.19	4.84	2.57	2.64		1.49	1.58	1.34	2.21		1.38	1.117	1.23	1.9
	3.64	2.06	2	1.69		1.63	1.61	2.4	2.3		1.65	1.62	2.19	1.03
	4.42	2.33	3.33	2.08		1.54	1.4	1.76	1.59		1.41	1.6	1.7	1.27
	1.73	4.09	3.04	3.68		1.65	1.71	1.46	1.6		0.95	1.38	1.52	1.13
			3.85	3.2				1.94	1.35				1.44	1.47
			3.91	2.1				2	1.78				1.65	1.66
	FIGURE N
	Control-Vehicle	Control-CM5480	MCT-Vehicle	MCT-CM5480
	16.9412	18.7059	16.2812	16.9375
	17.2571	20.0606	20.0312	20.5625
	18.2353	19.7059		19.5625
	16.6061	18.0882	14.5312
	18.5588	19.2647		21.9375
	17.1143	17.2059	17.6	21.0323
			16.375
			17.6129	19.2188

[truncated: 6 more sheets: Supplemental Figure 3, Supplemental Figure 6, Supplemental Figure 7, Supplemental Figure 8, Supplemental Figure 9, Supplemental Figure 10]
